# Supplementary material for: Multiplexed Guide RNA Expression Leads to Increased Mutation Frequency in Targeted Window Using a CRISPR-Guided Error-Prone DNA Polymerase in Saccharomyces cerevisiae
Source: ACS Synth Biol. 2023 Jul 24;12(8):2271–7. doi: 10.1021/acssynbio.2c00689 (PMC10443033; doi:10.1021/acssynbio.2c00689)
Supplement: Supplementary file 2 — sb2c00689_si_002.xlsx [file sb2c00689_si_002.xlsx]

## Sheet: Supplementary Table S1
Table S1. Plasmids used in this study
Plasmid	Genotype	Reference
pMCL008+28bp	AmpR 2µ URA3 RPR1p-28bp-RPR1t	Otto et al. 2021
pMCL009	AmpR 2µ URA3 SNR52p-SUP4t	Otto et al. 2021
pCfB2312	AmpR CEN KanMX4 TEF1p-Cas9-CYC1t	Jessop-Fabre et al. 2016
pMEL10-X-4	AmpR 2µ URA3 SNR52p-X-4 gRNA-tSUP4	Hellgren et al. 2020
pMG290	AmpR CEN KanMX4 TEF1p-Cas9-CYC1t SNR52p-MSH6 gRNA-tSUP4	This study
pMG335	AmpR CEN KanMX4 TEF1p-Cas9-CYC1t SNR52p-TRP1 gRNA E23*-tSUP4	This study
GAL1p (CEN.PK)	CamR GAL1p (CEN.PK), type 2	This study
pMG342	CamR csy4, type 3	This study
pMG345	CamR enCas9(D10A), type 3a	This study
pMG346	CamR enCas9(H840A G752S), type 3a	This study
pMG347	CamR Linker, type 3b	This study
pMG348	CamR PolI5M, type 4a	This study
pMG391	CamR enCas9(H840A), type 3b	This study
pMG349	AmpR CEN URA3 LS R1 PGK1p-csy4-ADH1t	This study
pMG382	AmpR CEN HIS3 L1 RE PGK1p-csy4-ADH1t	This study
pMG350	AmpR CEN HIS3 L1 RE TEF1p-yEvolvR(D10A)-ENO1t	This study
pMG351	AmpR CEN HIS3 L1 RE TEF1p-yEvolvR(H840A G752S)-ENO1t	This study
pMG396	AmpR CEN HIS3 L1 RE TEF1p-yEvolvR(H840A)-ENO1t	This study
pMG355	KanR CEN HIS3 TEF1p-yEvolvR(D10A)-tENO1 PGK1p-csy4-ADH1t	This study
pMG356	KanR CEN HIS3 TEF1p-yEvolvR(H840A G752S)-tENO1 PGK1p-csy4-ADH1	This study
pMG397	KanR CEN HIS3 TEF1p-yEvolvR(H840A)-tENO1 PGK1p-csy4-ADH1t	This study
pMG382	AmpR CEN HIS3 L1 RE PGK1p-csy4-ADH1t	This study
pMG383	AmpR 2µ URA3 SNR52p-CAN1 gRNA7-SUP4t	This study
TRP1 gRNA1	AmpR 2µ URA3 SNR52p-TRP1 gRNA1-SUP4t	This study
TRP1 gRNA2	AmpR 2µ URA3 SNR52p-TRP1 gRNA2-SUP4t	This study
TRP1 gRNA3	AmpR 2µ URA3 SNR52p-TRP1 gRNA2-SUP4t	This study
TRP1 gRNA4	AmpR 2µ URA3 SNR52p-TRP1 gRNA3-SUP4t	This study
TRP1 gRNA1+4	AmpR 2µ URA3 SNR52p-TRP1 gRNA1+4-SUP4t	This study
TRP1 gRNA2+3	AmpR 2µ URA3 SNR52p-TRP1 gRNA2+3-SUP4t	This study
TRP1 gRNA1+2+3+4	AmpR 2µ URA3 SNR52p-TRP1 gRNA1+2+3+4-SUP4t	This study

## Sheet: Supplementary Table S2
Table S2. Strains used in this study
Strain	Genotype	Reference
CEN.PK113-11C	MATa MAL2-8C SUC2 ura3-52 his3Δ	Peter Koetter
YEY1	MATa MAL2-8C SUC2 ura3-52 his3Δ trp1 E23*	This study
YEY2	MATa MAL2-8C SUC2 ura3-52 his3Δ trp1 E23* msh6∆	This study
YEY3	MATa MAL2-8C SUC2 ura3-52 his3Δ trp1 E23* X-4 GAL1p-yEvolvr(H840A)	This study

## Sheet: Supplementary Table S3
Table S3. Oligonucleotides used in this study (gRNA sequences underlined)
Oligonucleotide	Sequence (5'-3')	Purpose
F-HR fwd	GAAGCTTCAGCTGACGCG	Construction of pMG290
R-HR rev	GCTGCAGGTCGACAACCC	Construction of pMG290
gRNA ex rev	GATCATTTATCTTTCACTGCGGAGAAG	Construction of pMG290-derived gRNA plasmids
gRNA ex TRP1 E23* fwd	GCAGTGAAAGATAAATGATCATACGTGATTAAGCACACAAgttttagagctagaaatagcaag	Construction of pMG335
lvl 0 Csy4 f	gcatcgtctcatcggtctcatatgtctagagccccaaagaagaagagaaaag	Construction of pMG342
lvl 0 Csy4 r	gaggtttcgtgccatggttctgaatcctgagacctgagacggcat	Construction of pMG342
lvl 0 enCas9 f	gcatcgtctcatcggtctcatatggccccaaagaagaagcggaag	Construction of pMG345, 346 and pMG391
lvl 0 enCas9 r	atgccgtctcaggtctcaagaacccagctgagacaggtcgatccgtg	Construction of pMG345, 346 and pMG391
lvl 0 Linker f	gcatcgtctcatcggtctcattctgccagcctgggcagcggc	Construction of pMG347
lvl 0 Linker r	atgccgtctcaggtctcaggatccggatccgctaccccctgatcc	Construction of pMG347
lvl 0 PolI5M f	gcatcgtctcatcggtctcaatccgttcagatcccgcagaacccg	Construction of pMG348
lvl 0 PolI5M f	atgccgtctcaggtctcagccattagtgagcctggtcccagttttcac	Construction of pMG348
CAN1 gRNA7 f	gatcTCACAAACACACCACAGACG	Construction of pMG383
CAN1 gRNA7 r	aaacCGTCTGTGGTGTGTTTGTGA	Construction of pMG383
TRP1 gRNA1 f	gatcGGTCCATTGGTGAAAGTTTG	Construction of TRP1 gRNA1
TRP1 gRNA1 r	aaacCAAACTTTCACCAATGGACC	Construction of TRP1 gRNA1
TRP1 gRNA2 f	gatcTTGCGGCTTGCAGAGCACAt	Construction of TRP1 gRNA2
TRP1 gRNA2 r	aaacaTGTGCTCTGCAAGCCGCAA	Construction of TRP1 gRNA2
TRP1 gRNA3 f	gatcGGAATCTAGAGCACATTCTG	Construction of TRP1 gRNA3
TRP1 gRNA3 r	aaacCAGAATGTGCTCTAGATTCC	Construction of TRP1 gRNA3
TRP1 gRNA4 f	gatcAATACCCAGCAAGTCAGCAT	Construction of TRP1 gRNA4
TRP1 gRNA4 r	aaacATGCTGACTTGCTGGGTATT	Construction of TRP1 gRNA4
TRP1 gRNA1+4 f	gcatcgtctcagatcGGTCCATTGGTGAAAGTTTGgttttagagctagaaatagcaagttaa	Construction of TRP1 gRNA1+4
TRP1 gRNA1+4 r	atgccgtctcaaaacATGCTGACTTGCTGGGTATTtttcttagctgcctatacggcag	Construction of TRP1 gRNA1+4
TRP1 gRNA2+3 f	gcatcgtctcagatcTTGCGGCTTGCAGAGCACAtgttttagagctagaaatagcaagttaa	Construction of TRP1 gRNA2+3
TRP1 gRNA2+3 r	atgccgtctcaaaacCAGAATGTGCTCTAGATTCCtttcttagctgcctatacggcag	Construction of TRP1 gRNA2+3
TRP1 gRNA1+2+3+4 1/3 f	gcatcgtctcagatcggtccattggtgaaagtttgGTTTTAGAGCTAGAAATAGCAAGTTAA	Construction of TRP1 gRNA1+2+3+4
TRP1 gRNA1+2+3+4 1/3 r	atgccgtctcactgcaagccgcaaTTTCTTAGCTGCCTATACGGCAG	Construction of TRP1 gRNA1+2+3+5
TRP1 gRNA1+2+3+4 2/3 f	gcatcgtctcagcagagcacatGTTTTAGAGCTAGAAATAGCAAGTTAA	Construction of TRP1 gRNA1+2+3+6
TRP1 gRNA1+2+3+4 2/3 r	atgccgtctcactctagattccTTTCTTAGCTGCCTATACGGCAG	Construction of TRP1 gRNA1+2+3+7
TRP1 gRNA1+2+3+4 3/3 f	gcatcgtctcaagagcacattctgGTTTTAGAGCTAGAAATAGCAAGTTAA	Construction of TRP1 gRNA1+2+3+8
TRP1 gRNA1+2+3+4 3/3 r	atgccgtctcaaaacatgctgacttgctgggtattTTTCTTAGCTGCCTATACGGCAG	Construction of TRP1 gRNA1+2+3+9

## Sheet: Supplementary Table S4
Table S4. dsDNA fragments used in this study
dsDNA fragment	Sequence	Purpose
TRP1 E23*	GGGAGGGCATTGGTGACTATTGAGCACGTGAGTATACGTGATTAAGCACACAAAttCAGCTTGGAGTATGTCTGTTATTAATTTCACAGGTAGTTCTGGTCCATTGGTGAAAGTTTGCGGCTTGCAGAGCACAtAGGCCGCAGAATGTGCTCTAGATTCCGATGCTGACTTGCTGGGTATTATA	Repair fragment containing TRP1 E23* mutation
MSH6 repair fragment	GATAAGATTTTTTAATTGGAGCAACTAGTTAATTTTGACAAAGCCAATTTGAATTCCAAAGTATTTTCATTTACGATGTATGTAAGATTTTTACTTATTTTTTTTAAAGTTTTGGTCGTT	Repair fragment for MSH6 deletion
MSH6 gRNA6 expression cassette	ATACGAAGTTATATTAAGGGTTGTCGACCTGCAGCATCTTTGAAAAGATAATGTATGATTATGCTTTCACTCATATTTATACAGAAACTTGATGTTTTCTTTCGAGTATATACAAGGTGATTACATGTACGTTTGAAGTACAACTCTAcATTTTGTAGTGCCCTCTTGGGCTAGCGGTAAAGGTGCGCATTTTTTCACACCCTACAATGTTCTGTTCAAAAGATTTTGGTCAAACGCTGTAGAAGTGAAAGTTGGTGCGCATGTTTCGGCGTTCGAAACTTCTCCGCAGTGAAAGATAAATGATCATAACAAAGAATCCACAAGGgttttagagctagaaatagcaagttaaaataaggctagtccgttatcaacttgaaaaagtggcaccgagtcggt…	Construction of pMG290

## Sheet: Supplementary Table S5
Table S5. Characteristics of TRP1 gRNAs
gRNA	GC content [%]	On-target score	Off-target score	Strand localization	Distance from nick to "T" of premature stop codon
TRP1 gRNA1	45	45.9	100	+	20
TRP1 gRNA2	55	69.9	100	+	3
TRP1 gRNA3	45	77.4	80.9	-	10
TRP1 gRNA4	45	65.3	99.8	-	31
